# Supplementary material for: A Longitudinal Study on Cognitive Training for Cognitively Preserved Adults in Liguria, Italy
Source: Healthcare (Basel). 2024 Feb 2;12(3):393. doi: 10.3390/healthcare12030393 (PMC10855271; doi:10.3390/healthcare12030393)
Supplement: Supplementary file 1 [file healthcare-12-00393-s001.zip]

Archive with 1 entries (1 files):
- healthcare-2787183-supplementary.pdf
